# Supplementary material for: Extremely distinct microbial communities in closely related leafhopper subfamilies: Typhlocybinae and Eurymelinae (Cicadellidae, Hemiptera)
Source: mSystems. 2025 Jun 26;10(7):e00603-25. doi: 10.1128/msystems.00603-25 (PMC12282065; doi:10.1128/msystems.00603-25)
Supplement: Table S1 — List of samples. [file msystems.00603-25-s0004.xlsx]

## Sheet: List of samples
Table S1. All collected samples, including full names, abbreviations, place of collection, host plant, and the trophic specialty.
Species name	Sample_name	Subfamily	Country	GPS	Collection date	Host plant	Throphic
Acericerus ribauti	Ace_rib_2	Eurymelinae	Poland	50°48'52.4"N 19°08'47.1"E	2023-06-19	Acer campestre	monophagous
Acericerus ribauti	Ace_rib_3	Eurymelinae	Poland	50°48'52.4"N 19°08'47.1"E	2023-06-19	Acer campestre	monophagous
Acericerus ribauti	Ace_rib_4	Eurymelinae	Poland	50°48'52.4"N 19°08'47.1"E	2023-06-19	Acer campestre	monophagous
Acericerus ribauti	Ace_rib_1	Eurymelinae	Poland	50°48'52.4"N 19°08'47.1"E	3.08.2022	Acer campestre	monophagous
Alebra albostriella	Ale_alb_3	Typhlocybinae	Poland	50°46'48.9"N 19°04'29.0"E	2022-07-04	Quercus robur	monophagous
Alebra albostriella	Ale_alb_4	Typhlocybinae	Poland	50°47'50"N 18°51'42"E	2023-08-12	Quercus robur	oligophagous
Alebra albostriella	Ale_alb_1	Typhlocybinae	Poland	50°46'48.9"N 19°04'29.0"E	3.07.2022	Quercus robur	monophagous
Alebra albostriella	Ale_alb_2	Typhlocybinae	Poland	50°46'48.9"N 19°04'29.0"E	3.07.2022	Quercus robur	monophagous
Balcanocerus larvatus	Bal_lar_1	Eurymelinae	Poland	50°47'59.8"N 19°12'00.3"E	3.08.2022	Prunus spinosa	monophagous
Balcanocerus larvatus	Bal_lar_2	Eurymelinae	Poland	50°47'59.8"N 19°12'00.3"E	3.08.2022	Prunus spinosa	monophagous
Balcanocerus larvatus	Bal_lar_3	Eurymelinae	Poland	50°47'59.8"N 19°12'00.3"E	2023-08-19	Prunus spinosa	monophagous
Chlorita paolii	Chl_pao_1	Typhlocybinae	Poland	50°44'21.7"N 19°16'19.8"E	2022-07-19	Achillea, Artemisia	oligophagous
Chlorita paolii	Chl_pao_3	Typhlocybinae	Poland	50°44'21.7"N 19°16'19.8"E	2022-07-19	Achillea, Artemisia	oligophagous
Chlorita paolii	Chl_pao_5	Typhlocybinae	Poland	50°44'21.7"N 19°16'19.8"E	2023-08-22	Artemisia campestris	oligophagous
Chlorita paolii	Chl_pao_6	Typhlocybinae	Poland	50°44'21.7"N 19°16'19.8"E	2023-09-29	Artemisia campestris	oligophagous
Chlorita paolii	Chl_pao_7	Typhlocybinae	Poland	50°44'21.7"N 19°16'19.8"E	2023-09-29	Artemisia campestris	oligophagous
Chlorita paolii	Chl_pao_2	Typhlocybinae	Poland	50°44'21.7"N 19°16'19.8"E	20.07.2022	Achillea, Artemisia	oligophagous
Chlorita paolii	Chlo_pao_4	Typhlocybinae	Poland	50°44'21.7"N 19°16'19.8"E	20.07.2022	Achillea, Artemisia	oligophagous
Edwardsiana lethierryi	Edw_let_1	Typhlocybinae	Poland	50°48'42.8"N 19°04'23.9"E	2023-07-25	Tilia	polyphagous
Emelyanoviana mollicula	Eme_mol_2	Typhlocybinae	Poland	50°44'21.7"N 19°16'19.8"E	20.07.2022	various herbs	polyphagous
Emelyanoviana mollicula	Eme_mol_3	Typhlocybinae	Poland	50°44'21.7"N 19°16'19.8"E	20.07.2022	various herbs	polyphagous
Emelyanoviana mollicula	Eme_mol_1	Typhlocybinae	Poland	50°44'21.7"N 19°16'19.8"E	2022-07-19	various herbs	polyphagous
Emelyanoviana mollicula	Eme_mol_4	Typhlocybinae	Poland	50°44'21.7"N 19°16'19.8"E	2023-09-29	Salvia	oligophagous
Emelyanoviana mollicula	Eme_mol_5	Typhlocybinae	Poland	50°44'21.7"N 19°16'19.8"E	2023-08-22	Salvia	oligophagous
Empoasca pteridis	Emp_pte_1	Typhlocybinae	Poland	50°49'57"N 19°04'07"E	2022-10-13	Salix alba	polyphagous
Erythria aureola	Ery_aur_1	Typhlocybinae	Poland	50°48'06"N 19°12'37"E	2023-08-19	Thymus	oligophagous
Erythria aureola	Ery_aur_2	Typhlocybinae	Poland	50°44'21.7"N 19°16'19.8"E	2023-08-22	Thymus	oligophagous
Erythria aureola	Ery_aur_3	Typhlocybinae	Poland	50°44'21.7"N 19°16'19.8"E	2023-09-29	Thymus	oligophagous
Eupterycyba jucunda	Eup_juc_1	Typhlocybinae	Poland	50°47'50"N 18°51'42"E	2023-08-10	Alnus	monophagous
Eupteryx aurata	Eup_aur_1	Typhlocybinae	Poland	50°42'23"N 18°40'30"E	2022-10-10	Urtica dioica	monophagous
Eupteryx aurata	Eup_aur_2	Typhlocybinae	Poland	50°42'23"N 18°40'30"E	2022-10-10	Urtica dioica	monophagous
Eupteryx aurata	Eup_aur_3	Typhlocybinae	Poland	50°42'23"N 18°40'30"E	2022-10-10	Urtica dioica	monophagous
Eupteryx calcarata	Eup_cal_1	Typhlocybinae	Poland	50°42'23"N 18°40'30"E	2022-10-10	Urtica dioica	monophagous
Eupteryx calcarata	Eup_cal_2	Typhlocybinae	Poland	50°42'23"N 18°40'30"E	2022-10-10	Urtica dioica	monophagous
Eupteryx calcarata	Eup_cal_3	Typhlocybinae	Poland	50°42'23"N 18°40'30"E	2022-10-10	Urtica dioica	monophagous
Eupteryx calcarata	Eup_cal_4	Typhlocybinae	Poland	50°42'23"N 18°40'30"E	2022-10-10	Urtica dioica	monophagous
Eupteryx cyclops	Eup_cyc_1	Typhlocybinae	Poland	50°42'23"N 18°40'30"E	2022-10-10	Urtica dioica	monophagous
Eupteryx notata	Eup_not_1	Typhlocybinae	Poland	50°48'06"N 19°12'37"E	2023-08-19	Hieracium pilosella	oligophagous
Eupteryx notata	Eup_not_2	Typhlocybinae	Poland	50°44'21.7"N 19°16'19.8"E	2023-09-29	Hieracium pilosella	oligophagous
Eurhadina pulchella	Eur_pul_1	Typhlocybinae	Poland	50°47'50"N 18°51'42"E	2023-08-12	Quercus robur	monophagous
Eurhadina pulchella	Eur_pul_2	Typhlocybinae	Poland	50°47'50"N 18°51'42"E	2023-08-12	Quercus robur	monophagous
Fagocyba cruenta	Fag_cru_1	Typhlocybinae	Poland	50°50'02"N 19°07'09"E	2022-08-31	Carpinus betulus	polyphagous
Fagocyba cruenta	Fag_cru_2	Typhlocybinae	Poland	50°50'02"N 19°07'09"E	2022-08-31	Carpinus betulus	polyphagous
Fagocyba cruenta	Fag_cru_3	Typhlocybinae	Poland	50°50'02"N 19°07'09"E	2022-08-31	Carpinus betulus	polyphagous
Fagocyba cruenta	Fag_cru_4	Typhlocybinae	Poland	50°50'02"N 19°07'09"E	2022-09-01	Carpinus betulus	polyphagous
Fagocyba cruenta	Fag_cru_5	Typhlocybinae	Poland	50°50'02"N 19°07'09"E	2022-09-02	Carpinus betulus	polyphagous
Fagocyba cruenta	Fag_cru_6	Typhlocybinae	Poland	50°50'02"N 19°07'09"E	2022-09-03	Carpinus betulus	polyphagous
Fagocyba cruenta	Fag_cru_7	Typhlocybinae	Poland	50°50'02"N 19°07'09"E	2022-09-03	Carpinus betulus	polyphagous
Fagocyba cruenta	Fag_cru_8	Typhlocybinae	Poland	50°47'50"N 18°51'42"E	2023-08-12	Quercus robur	polyphagous
Fagocyba cruenta	Fag_cru_10	Typhlocybinae	Poland	50°50'02"N 19°07'09"E	2022-08-31	Carpinus betulus	polyphagous
Fagocyba cruenta	Fag_cru_9	Typhlocybinae	Poland	50°50'02"N 19°07'09"E	2022-08-31	Carpinus betulus	polyphagous
Forcipata citrinella	For_cit_3	Typhlocybinae	Poland	50°49'57"N 19°04'07"E	2017-09-07	Carex	monophagous
Forcipata citrinella	For_cit_5	Typhlocybinae	Poland	50°49'57"N 19°04'07"E	2017-09-07	Carex	monophagous
Forcipata citrinella	For_cit_1	Typhlocybinae	Poland	50°46'48.9"N 19°04'29.0"E	2022-07-04	Carex flacca, nigra, rostrata	monophagous
Forcipata citrinella	For_cit_6	Typhlocybinae	Poland	50°46'48.9"N 19°04'29.0"E	2022-07-04	Carex flacca, nigra, rostrata	monophagous
Forcipata citrinella	For_cit_2	Typhlocybinae	Poland	50°46'48.9"N 19°04'29.0"E	3.07.2022	Carex	monophagous
Forcipata citrinella	For_cit_4	Typhlocybinae	Poland	50°46'48.9"N 19°04'29.0"E	3.07.2022	Carex	monophagous
Forcipata citrinella	For_cit_7	Typhlocybinae	Poland	50°46'30.8"N 19°04'08.9"E	2023-08-25	Carex	monophagous
Forcipata citrinella	For_cit_8	Typhlocybinae	Poland	50°46'30.8"N 19°04'08.9"E	2023-08-25	Carex	monophagous
Idiocerus lituratus	Idi_lit_1	Eurymelinae	Poland	50°46'34.2"N 19°01'11.4"E	2023-07-19	Salix cinerea	monophagous
Idiocerus stigmaticalis	Idi_sti_1	Eurymelinae	Poland	50°46'34.2"N 19°01'11.4"E	4.07.2022	Salix alba	monophagous
Idiocerus stigmaticalis	Idi_sti_2	Eurymelinae	Poland	50°46'34.2"N 19°01'11.4"E	4.07.2022	Salix alba	monophagous
Idiocerus stigmaticalis	Idi_sti_3	Eurymelinae	Poland	50°46'34.2"N 19°01'11.4"E	4.07.2022	Salix alba	monophagous
Idiocerus stigmaticalis	Idi_sti_4	Eurymelinae	Poland	50°46'34.2"N 19°01'11.4"E	2023-07-18	Salix alba	monophagous
Idiocerus stigmaticalis	Idi_sti_5	Eurymelinae	Poland	50°49'34.7"N 19°17'37.0"E	2023-08-22	Salix alba	monophagous
Kybos populi	Kyb_pop_1	Typhlocybinae	Poland	50°50'37"N 19°08'43"E	2022-08-27	Populus tremula	monophagous
Kybos populi	Kyb_pop_2	Typhlocybinae	Poland	50°50'37"N 19°08'43"E	2022-08-27	Populus tremula	monophagous
Kybos populi	Kyb_pop_3	Typhlocybinae	Poland	50°50'37"N 19°08'43"E	2022-08-27	Populus tremula	monophagous
Kybos virgator	Kyb_vir_1	Typhlocybinae	Poland	50°49'57"N 19°04'07"E	2022-10-13	Salix alba	monophagous
Kybos virgator	Kyb_vir_2	Typhlocybinae	Poland	50°49'57"N 19°04'07"E	2022-10-13	Salix alba	monophagous
Kybos virgator	Kyb_vir_3	Typhlocybinae	Poland	50°49'57"N 19°04'07"E	2017-09-07	Salix alba	monophagous
Kybos virgator	Kyb_vir_4	Typhlocybinae	Poland	50°49'57"N 19°04'07"E	2017-09-07	Salix alba	monophagous
Kybos virgator	Kyb_vir_5	Typhlocybinae	Poland	50°49'57"N 19°04'07"E	2017-09-07	Salix alba	monophagous
Kybos virgator	Kyb_vir_6	Typhlocybinae	Poland	50°49'57"N 19°04'07"E	2022-10-13	Salix alba	monophagous
Kybos virgator	Kyb_vir_7	Typhlocybinae	Poland	50°49'57"N 19°04'07"E	2022-10-13	Salix alba	monophagous
Kybos virgator	Kyb_vir_8	Typhlocybinae	Poland	50°49'57"N 19°04'07"E	2017-09-07	Salix alba	monophagous
Linnavuoriana sexmaculata	Lin_sex_1	Typhlocybinae	Poland	50°49'57"N 19°04'07"E	2022-10-13	Salix cirenea	monophagous
Linnavuoriana sexmaculata	Lin_sex_2	Typhlocybinae	Poland	50°01'38.2"N 19°53'51.7"E	2017-09-04	Salix cirenea	monophagous
Linnavuoriana sexmaculata	Lin_sex_3	Typhlocybinae	Poland	50°01'38.2"N 19°53'51.7"E	2017-09-04	Salix cirenea	monophagous
Linnavuoriana sexmaculata	Lin_sex_4	Typhlocybinae	Poland	50°01'38.2"N 19°53'51.7"E	2017-09-04	Salix cirenea	monophagous
Linnavuoriana sexmaculata	Lin_sex_5	Typhlocybinae	Poland	50°01'38.2"N 19°53'51.7"E	2017-09-04	Salix cirenea	monophagous
Linnavuoriana sexmaculata	Lin_sex_6	Typhlocybinae	Poland	50°01'38.2"N 19°53'51.7"E	2017-09-04	Salix cirenea	monophagous
Macropsis fuscinervis	Mac_fus_1	Eurymelinae	Poland	50°46'48.9"N 19°04'29.0"E	15.07.2022	Populus tremula	monophagous
Macropsis fuscinervis	Mac_fus_2	Eurymelinae	Poland	50°46'48.9"N 19°04'29.0"E	15.07.2022	Populus tremula	monophagous
Macropsis fuscinervis	Mac_fus_3	Eurymelinae	Poland	50°46'48.9"N 19°04'29.0"E	2023-07-14	Populus tremula	monophagous
Macropsis fuscinervis	Mac_fus_4	Eurymelinae	Poland	50°48'42.8"N 19°04'23.9"E	2023-07-21	Populus tremula	monophagous
Macropsis fuscinervis	Mac_fus_5	Eurymelinae	Poland	50°46'48.9"N 19°04'29.0"E	2023-07-14	Populus tremula	monophagous
Macropsis prasina	Mac_1_1	Eurymelinae	Poland	50°46'26.5"N 19°04'03.1"E	19.06.2022	Salix caprea	monophagous
Macropsis prasina	Mac_1_2	Eurymelinae	Poland	50°46'26.5"N 19°04'03.1"E	19.06.2022	Salix caprea	monophagous
Macropsis prasina	Mac_1_3	Eurymelinae	Poland	50°46'26.5"N 19°04'03.1"E	19.06.2022	Salix caprea	monophagous
Macropsis prasina	Mac_2_1	Eurymelinae	Poland	50°46'26.5"N 19°04'03.1"E	9.07.2022	Salix cinerea	monophagous
Macropsis prasina	Mac_2_2	Eurymelinae	Poland	50°46'26.5"N 19°04'03.1"E	9.07.2022	Salix cinerea	monophagous
Macropsis prasina	Mac_pra_1	Eurymelinae	Poland	50°46'34.2"N 19°01'11.4"E	2023-07-14	Salix cinerea	monophagous
Macropsis prasina	Mac_pra_2	Eurymelinae	Poland	50°46'34.2"N 19°01'11.4"E	2023-07-14	Salix cinerea	monophagous
Macropsis vicina	Mac_vic_1	Eurymelinae	Poland	50°48'42.8"N 19°04'23.9"E	15.07.2022	Populus alba	monophagous
Macropsis vicina	Mac_vic_2	Eurymelinae	Poland	50°48'42.8"N 19°04'23.9"E	15.07.2022	Populus alba	monophagous
Macropsis vicina	Mac_vic_3	Eurymelinae	Poland	50°48'42.8"N 19°04'23.9"E	15.07.2022	Populus alba	monophagous
Macropsis vicina	Mac_vic_4	Eurymelinae	Poland	50°48'42.8"N 19°04'23.9"E	2023-07-07	Populus alba	monophagous
Macropsis vicina	Mac_vic_5	Eurymelinae	Poland	50°48'42.8"N 19°04'23.9"E	2023-07-21	Populus alba	monophagous
Macropsis vicina	Mac_vic_6	Eurymelinae	Poland	50°48'42.8"N 19°04'23.9"E	2023-07-07	Populus alba	monophagous
Macropsis vicina	Mac_vic_7	Eurymelinae	Poland	50°48'42.8"N 19°04'23.9"E	2023-07-21	Populus alba	monophagous
Notus flavipennis	Not_fla_1	Typhlocybinae	Poland	50°49'57"N 19°04'07"E	2017-09-07	Carex	oligophagous
Notus flavipennis	Not_fla_2	Typhlocybinae	Poland	50°49'57"N 19°04'07"E	2017-09-07	Carex	oligophagous
Notus flavipennis	Not_fla_3	Typhlocybinae	Poland	50°49'57"N 19°04'07"E	2017-09-07	Carex	oligophagous
Notus flavipennis	Not_fla_4	Typhlocybinae	Poland	50°46'34.2"N 19°01'11.4"E	2023-08-25	Carex	oligophagous
Notus flavipennis	Not_fla_5	Typhlocybinae	Poland	50°49'35.6"N 19°10'54.4"E	2023-09-29	Carex	oligophagous
Notus flavipennis	Not_fla_6	Typhlocybinae	Poland	50°49'35.6"N 19°10'54.4"E	2023-09-29	Carex	oligophagous
Notus flavipennis	Not_fla_7	Typhlocybinae	Poland	50°49'35.6"N 19°10'54.4"E	2023-09-29	Carex	oligophagous
Oncopsis alni	Onc_aln_1	Eurymelinae	Poland	50°45'45.4"N 19°01'03.1"E	2023-06-20	Alnus glutinosa	monophagous
Oncopsis alni	Onc_aln_2	Eurymelinae	Poland	50°45'45.4"N 19°01'03.1"E	2023-06-20	Alnus glutinosa	monophagous
Oncopsis carpini	Onc_car_1	Eurymelinae	Poland	50°49'21.7"N 19°13'44.8"E	2023-05-29	Carpinus betulus	monophagous
Oncopsis carpini	Onc_car_2	Eurymelinae	Poland	50°49'21.7"N 19°13'44.8"E	2023-05-29	Carpinus betulus	monophagous
Oncopsis flavicollis	Onc_fla_1	Eurymelinae	Poland	50°46'34.2"N 19°01'11.4"E	2023-06-04	Betula pendula	monophagous
Oncopsis flavicollis	Onc_fla_2	Eurymelinae	Poland	50°46'34.2"N 19°01'11.4"E	2023-06-04	Betula pendula	monophagous
Oncopsis flavicollis	Onc_fla_3	Eurymelinae	Poland	50°46'34.2"N 19°01'11.4"E	2023-06-04	Betula pendula	monophagous
Pediopsis tiliae	Ped_til_1	Eurymelinae	Poland	50°49'15.3"N 19°13'48.3"E	2023-06-20	Tilia	monophagous
Pediopsis tiliae	Ped_til_2	Eurymelinae	Poland	50°49'15.3"N 19°13'48.3"E	2023-06-20	Tilia	monophagous
Populicerus albicans	Pop_alb_1	Eurymelinae	Poland	50°48'42.8"N 19°04'23.9"E	15.07.2022	Populus alba	monophagous
Populicerus albicans	Pop_alb_2	Eurymelinae	Poland	50°48'42.8"N 19°04'23.9"E	15.07.2022	Populus alba	monophagous
Populicerus albicans	Pop_alb_3	Eurymelinae	Poland	50°48'42.8"N 19°04'23.9"E	15.07.2022	Populus alba	monophagous
Populicerus albicans	Pop_alb_4	Eurymelinae	Poland	50°48'42.8"N 19°04'23.9"E	2023-07-07	Populus alba	monophagous
Populicerus albicans	Pop_alb_5	Eurymelinae	Poland	50°48'42.8"N 19°04'23.9"E	2023-07-07	Populus alba	monophagous
Populicerus albicans	Pop_alb_6	Eurymelinae	Poland	50°48'42.8"N 19°04'23.9"E	2023-07-07	Populus alba	monophagous
Populicerus confusus	Pop_con_1	Eurymelinae	Poland	50°49'34.7"N 19°17'37.0"E	19.07.2022	Salix cinerea	monophagous
Populicerus confusus	Pop_con_2	Eurymelinae	Poland	50°46'34.2"N 19°01'11.4"E	2023-07-18	Salix cinerea	monophagous
Populicerus confusus	Pop_con_3	Eurymelinae	Poland	50°46'48.9"N 19°04'29.0"E	2023-07-14	Salix cinerea	monophagous
Populicerus nitidissimus	Pop_nit_1	Eurymelinae	Poland	50°50'14.8"N 19°08'21.6"E	27.08.2022	Populus nigra	monophagous
Populicerus populi	Pop_pop_1	Eurymelinae	Poland	50°46'48.9"N 19°04'29.0"E	3.07.2022	Populus tremula	monophagous
Populicerus populi	Pop_pop_2	Eurymelinae	Poland	50°46'48.9"N 19°04'29.0"E	3.07.2022	Populus tremula	monophagous
Populicerus populi	Pop_pop_3	Eurymelinae	Poland	50°50'24.7"N 19°08'22.3"E	27.08.2022	Populus tremula	monophagous
Populicerus populi	Pop_pop_4	Eurymelinae	Poland	50°46'48.9"N 19°04'29.0"E	3.07.2022	Populus tremula	monophagous
Populicerus populi	Pop_pop_5	Eurymelinae	Poland	50°50'24.7"N 19°08'22.3"E	27.08.2022	Populus tremula	monophagous
Populicerus populi	Pop_pop_6	Eurymelinae	Poland	50°46'48.9"N 19°04'29.0"E	2023-07-01	Populus tremula	monophagous
Populicerus populi	Pop_pop_7	Eurymelinae	Poland	50°46'48.9"N 19°04'29.0"E	2023-07-01	Populus tremula	monophagous
Populicerus populi	Pop_pop_8	Eurymelinae	Poland	50°46'48.9"N 19°04'29.0"E	2023-07-01	Populus tremula	monophagous
Ribautiana tenerrima	Rib_ten_1	Typhlocybinae	Poland	50°48'42.8"N 19°04'23.9"E	2023-08-25	Rubus	polyphagous
Tremulicerus distinguendus	Tre_dis_1	Eurymelinae	Poland	50°48'42.8"N 19°04'23.9"E	15.07.2022	Populus alba	monophagous
Tremulicerus distinguendus	Tre_dis_2	Eurymelinae	Poland	50°48'42.8"N 19°04'23.9"E	2023-07-07	Populus alba	monophagous
Tremulicerus tremulae	Tre_tre_1	Eurymelinae	Poland	50°46'48.9"N 19°04'29.0"E	3.07.2022	Populus tremula	monophagous
Tremulicerus tremulae	Tre_tre_2	Eurymelinae	Poland	50°46'48.9"N 19°04'29.0"E	3.07.2022	Populus tremula	monophagous
Typhlocyba quercus	Typ_que_1	Typhlocybinae	Poland	50°47'50"N 18°51'42"E	2023-08-12	Quercus robur	polyphagous
Viridicerus ustulatus	Vir_ust_1	Eurymelinae	Poland	50°48'42.8"N 19°04'23.9"E	15.07.2022	Populus alba	monophagous
Viridicerus ustulatus	Vir_ust_2	Eurymelinae	Poland	50°48'42.8"N 19°04'23.9"E	15.07.2022	Populus alba	monophagous
Viridicerus ustulatus	Vir_ust_3	Eurymelinae	Poland	50°48'42.8"N 19°04'23.9"E	15.07.2022	Populus alba	monophagous
Zygina hyperici	Zyg_hyp_1	Typhlocybinae	Poland	50°44'21.7"N 19°16'19.8"E	2022-07-19	Hypericum perforatum	monophagous
Zygina hyperici	Zyg_hyp_2	Typhlocybinae	Poland	50°44'21.7"N 19°16'19.8"E	20.07.2022	Hypericum perforatum	monophagous
Zygina hyperici	Zyg_hyp_3	Typhlocybinae	Poland	50°44'21.7"N 19°16'19.8"E	20.07.2022	Hypericum perforatum	monophagous
Zygina hyperici	Zyg_hyp_4	Typhlocybinae	Poland	50°44'21.7"N 19°16'19.8"E	2022-07-19	Hypericum perforatum	monophagous
Zygina hyperici	Zyg_hyp_5	Typhlocybinae	Poland	50°47'50"N 18°51'42"E	2023-08-10	Hypericum perforatum	monophagous
Zygina hyperici	Zyg_hyp_6	Typhlocybinae	Poland	50°47'50"N 18°51'42"E	2023-08-10	Hypericum perforatum	monophagous
Zygina hyperici	Zyg_hyp_7	Typhlocybinae	Poland	50°44'21.7"N 19°16'19.8"E	2023-09-29	Hypericum perforatum	monophagous
Zygina hyperici	Zyg_hyp_8	Typhlocybinae	Poland	50°44'21.7"N 19°16'19.8"E	2022-07-19	Hypericum perforatum	monophagous
Zygina rubrovittata	Zyg_rub_1	Typhlocybinae	Poland	50°44'46.3"N 18°50'16.9"E	2017-09-10	Ericaceae	monophagous
Zygina rubrovittata	Zyg_rub_2	Typhlocybinae	Poland	50°44'46.3"N 18°50'16.9"E	2017-09-10	Ericaceae	monophagous
Zygina rubrovittata	Zyg_rub_3	Typhlocybinae	Poland	50°44'46.3"N 18°50'16.9"E	2017-09-10	Ericaceae	monophagous
Zyginella pulchra	Zyg_pulc_1	Typhlocybinae	Poland	50°47'59.8"N 19°12'00.3"E	3.08.2022	Acer	monophagous
Zyginidia pullula	Zyg_pul_2	Typhlocybinae	Poland	50°44'21.7"N 19°16'19.8"E	2023-09-29	Poaceae	oligophagous
Zyginidia pullula	Zyg_pul_1	Typhlocybinae	Poland	50°42'23"N 18°40'30"E	2022-10-10	Poaceae	oligophagous
